# Supplementary material for: Caulis Polygoni Multiflori Accelerates Megakaryopoiesis and Thrombopoiesis via Activating PI3K/Akt and MEK/ERK Signaling Pathways
Source: Pharmaceuticals (Basel). 2022 Sep 28;15(10):1204. doi: 10.3390/ph15101204 (PMC9607024; doi:10.3390/ph15101204)
Supplement: Supplementary file 1 [file pharmaceuticals-15-01204-s001.zip]

Archive with 2 entries (2 files):
- Supplementary Figures.pdf
- Table S1.csv
